# Supplementary material for: False versus True Statin Intolerance in Patients with Peripheral Artery Disease
Source: J Clin Med. 2022 Nov 8;11(22):6619. doi: 10.3390/jcm11226619 (PMC9695369; doi:10.3390/jcm11226619)
Supplement: Supplementary file 1 [file jcm-11-06619-s001.zip]

Archive with 1 entries (1 files):
- jcm-1922842-supplementary.pdf
